# Supplementary material for: How Social Determinants of Health of Individuals Living or Working in U.S. Department of Veterans Affairs Home-Based Long-Term Care Programs in Puerto Rico Influenced Recovery after Hurricane Maria
Source: Int J Environ Res Public Health. 2022 Oct 14;19(20):13243. doi: 10.3390/ijerph192013243 (PMC9603221; doi:10.3390/ijerph192013243)
Supplement: Supplementary file 1 [file ijerph-19-13243-s001.zip]

Archive with 1 entries (1 files):
- ijerph-1920272-supplementary.pdf
